# Supplementary material for: Expression and inhibition of BRD4, EZH2 and TOP2A in neurofibromas and malignant peripheral nerve sheath tumors
Source: PLoS One. 2017 Aug 15;12(8):e0183155. doi: 10.1371/journal.pone.0183155 (PMC5557548; doi:10.1371/journal.pone.0183155)
Supplement: S1 Table — Excel file containing RT-PCR data related to Fig 1A–1C; Fig 3A–3C and Fig 5A–5C. (XLSX) [file pone.0183155.s007.xlsx]

## Sheet: FFPE
BRD4								Significant differentially expressed samples						PPIA						sample
well	duplo well	ct	duplo ct	avg	stdev	delta ct	rel expr	delta ct	delta duplo ct	rel exp	rel exp duplo	p value	astrikes	well	duplo well	ct	duplo ct	avg	stdev
A1	B1	36.7837	36.7314	36.7575	0.0369889	-0.463065	1.37847	-0.43691	-0.48922	1.3537	1.40369	0.0294908	*	C7	D7	37.2247	37.2165	37.2206	0.00582703	7	NF	1
A2	B2	32.709	32.6846	32.6968	0.0172364	-0.0379189	1.02663	-0.025731	-0.0501069	1.018	1.03534			C8	D8	32.7323	32.7371	32.7347	0.00337337	2	MPNST
A3	B3	28.4579	28.4848	28.4714	0.0190625	0.0897923	0.939658	0.0763131	0.103271	0.948478	0.93092	0.00899525	*	C9	D9	28.3785	28.3847	28.3816	0.00436854	11	NF	2
A4	B4	27.5191	27.5277	27.5234	0.00611441	1.30723	0.404096	1.30291	1.31155	0.405308	0.402886			C10	D10	26.2179	26.2145	26.2162	0.0024309	4	MPNST
A5	B5	34.0015	34.001	34.0012	0.000361354	0.175147	0.885677	0.175403	0.174892	0.88552	0.885834	0.0214471		C11	D11	33.9994	33.6528	33.8261	0.245099	5	NF	3
A6	B6	31.0199	31.0047	31.0123	0.0107459	0.377093	0.769987	0.384692	0.369495	0.765943	0.774053			C12	D12	30.5217	30.7488	30.6352	0.16058	6	MPNST
A7	B7	28.0088	28.0214	28.0151	0.00892434	-0.615711	1.53231	-0.622022	-0.609401	1.53903	1.52563	0.00500071	*	E1	F1	28.6104	28.6512	28.6308	0.0288233	9	NF	4
A8	B8	24.1845	24.1668	24.1757	0.0125065	1.39052	0.381428	1.39936	1.38167	0.379097	0.383773			E2	F2	22.6641	22.9061	22.7851	0.171124	13	MPNST
A9	B9	29.0999	29.0474	29.0737	0.0371054	0.643213	0.640285	0.669451	0.616976	0.628746	0.652036	0.00859729	*	E3	F3	28.4942	28.3666	28.4304	0.0902253	10	NF	5
A10	B10	28.1382	28.0231	28.0806	0.08134	1.39563	0.380079	1.45314	1.33811	0.365225	0.395538			E4	F4	26.6657	26.7043	26.685	0.0272987	12	MPNST
A11	B11	32.308	32.1682	32.2381	0.0987922	1.46077	0.363299	1.53063	1.39092	0.346126	0.381323	0.123629		E5	F5	30.8105	30.7442	30.7773	0.0468767	18	NF	6
A12	B12	28.965	28.9422	28.9536	0.0161372	1.80729	0.285728	1.8187	1.79587	0.283477	0.287997			E6	F6	27.3205	26.9721	27.1463	0.246352	15	MPNST
C1	D1	28.0963	28.1287	28.1125	0.0229103	0.203732	0.868302	0.187532	0.219932	0.878107	0.858606	0.00593531	*	E7	F7	27.9021	27.9154	27.9088	0.0093733	17	NF	7
C2	D2	28.9422	28.9909	28.9666	0.0344439	2.19178	0.218881	2.16742	2.21614	0.222608	0.215217			E8	F8	26.58	26.9696	26.7748	0.27546	16	MPNST
C3	D3	28.2098	28.2193	28.2146	0.00670865	0.942596	0.520296	0.937852	0.94734	0.522009	0.518588	0.0515729	*	E9	F9	27.281	27.2629	27.272	0.0127647	20	NF	8
C4	D4	26.6358	26.9165	26.7762	0.198488	2.02602	0.245532	1.88566	2.16637	0.270619	0.222771			E10	F10	24.7171	24.7832	24.7502	0.0467726	19	MPNST
C5	D5	28.8814	28.987	28.9342	0.074637	0.265482	0.831921	0.212706	0.318258	0.862917	0.802038	0.933985		E11	F11	28.6645	28.673	28.6687	0.00600711	22	NF	9
C6	D6	27.4619	27.4453	27.4536	0.0116743	0.258202	0.83613	0.266457	0.249947	0.831359	0.840928			E12	F12	27.1557	27.2351	27.1954	0.0561285	21	MPNST
G3	Undetermined													H3	Undetermined
EZH2								Significant differentially expressed samples						PPIA						sample
well	duplo well	ct	duplo ct	avg	stdev	delta ct	rel expr	delta ct	delta duplo ct	rel exp	rel exp duplo	p value	astrikes	well	duplo well	ct	duplo ct	avg	stdev
A1	B1	Undetermined	Undetermined	#DIV/0!	#DIV/0!	#DIV/0!	#DIV/0!	#VALUE!	#VALUE!	#VALUE!	#VALUE!	#VALUE!		C7	D7	37.2247	37.2165	37.2206	0.00582703	7	NF	1
A2	B2	Undetermined	Undetermined	#DIV/0!	#DIV/0!	#DIV/0!	#DIV/0!	#VALUE!	#VALUE!	#VALUE!	#VALUE!			C8	D8	32.7323	32.7371	32.7347	0.00337337	2	MPNST
A3	B3	35.9633	Undetermined	35.9633	#DIV/0!	7.58177	0.00521985	7.58177	#VALUE!	0.00521985	0	0.0409329	*	C9	D9	28.3785	28.3847	28.3816	0.00436854	11	NF	2
A4	B4	30.3145	30.2636	30.289	0.0360014	4.07286	0.0594221	4.09831	4.0474	0.0583828	0.0604799			C10	D10	26.2179	26.2145	26.2162	0.0024309	4	MPNST
A5	B5	38	38.0533	38.0266	0.0376692	4.20056	0.0543884	4.17392	4.22719	0.0554019	0.0533934	0.036457	*	C11	D11	33.9994	33.6528	33.8261	0.245099	5	NF	3
A6	B6	34.2544	34.2341	34.2443	0.014331	3.60905	0.0819534	3.61919	3.59892	0.0813798	0.0825311			C12	D12	30.5217	30.7488	30.6352	0.16058	6	MPNST
A7	B7	34.6968	34.702	34.6994	0.00371162	6.06864	0.014899	6.06602	6.07127	0.0149261	0.0148719	0.0116578	*	E1	F1	28.6104	28.6512	28.6308	0.0288233	9	NF	4
A8	B8	26.8302	26.7915	26.8108	0.0274002	4.0257	0.0613965	4.04507	4.00632	0.0605775	0.0622266			E2	F2	22.6641	22.9061	22.7851	0.171124	13	MPNST
A9	B9	35.2666	35.2874	35.277	0.0147361	6.84654	0.00868934	6.83612	6.85696	0.00875232	0.0086268	0.0636696		E3	F3	28.4942	28.3666	28.4304	0.0902253	10	NF	5
A10	B10	32.657	32.5292	32.5931	0.090386	5.90808	0.016653	5.97199	5.84417	0.0159313	0.0174073			E4	F4	26.6657	26.7043	26.685	0.0272987	12	MPNST
A11	B11	38	38.0372	38.0186	0.0262754	7.24126	0.00660944	7.22268	7.25984	0.00669511	0.00652487	0.00391097	*	E5	F5	30.8105	30.7442	30.7773	0.0468767	18	NF	6
A12	B12	32.1713	32.1932	32.1822	0.015514	5.03593	0.0304814	5.02496	5.0469	0.0307141	0.0302505			E6	F6	27.3205	26.9721	27.1463	0.246352	15	MPNST
C1	D1	34.8895	34.8272	34.8583	0.0440561	6.94957	0.0080904	6.98073	6.91842	0.00791757	0.008267	0.00483788	*	E7	F7	27.9021	27.9154	27.9088	0.0093733	17	NF	7
C2	D2	32.0642	32.0296	32.0469	0.0244314	5.2721	0.0258785	5.28938	5.25483	0.0255704	0.0261902			E8	F8	26.58	26.9696	26.7748	0.27546	16	MPNST
C3	D3	33.2475	33.2635	33.2555	0.0113431	5.98356	0.0158041	5.97554	5.99158	0.0158922	0.0157165	0.00643165	*	E9	F9	27.281	27.2629	27.272	0.0127647	20	NF	8
C4	D4	29.7405	29.7631	29.7518	0.01592	5.00164	0.0312145	4.99038	5.0129	0.031459	0.0309719			E10	F10	24.7171	24.7832	24.7502	0.0467726	19	MPNST
C5	D5	32.8456	32.8727	32.8592	0.0191985	4.19045	0.0547706	4.17688	4.20403	0.0552884	0.0542576	0.952517		E11	F11	28.6645	28.673	28.6687	0.00600711	22	NF	9
C6	D6	31.3288	31.4527	31.3907	0.0876425	4.19533	0.0545859	4.13336	4.2573	0.0569818	0.0522908			E12	F12	27.1557	27.2351	27.1954	0.0561285	21	MPNST
G3	Undetermined													H3	Undetermined
TOP2A								Significant differentially expressed samples						PPIA						sample
well	duplo well	ct	duplo ct	avg	stdev	delta ct	rel expr	delta ct	delta duplo ct	rel exp	rel exp duplo	p value	astrikes	well	duplo well	ct	duplo ct	avg	stdev
A1	B1	Undetermined	Undetermined	#DIV/0!	#DIV/0!	#DIV/0!	#DIV/0!	#VALUE!	#VALUE!	#VALUE!	#VALUE!	#VALUE!		C7	D7	37.2247	37.2165	37.2206	0.00582703	7	NF	1
A2	B2	Undetermined	Undetermined	#DIV/0!	#DIV/0!	#DIV/0!	#DIV/0!	#VALUE!	#VALUE!	#VALUE!	#VALUE!			C8	D8	32.7323	32.7371	32.7347	0.00337337	2	MPNST
A3	B3	37.7232	37.6148	37.669	0.0766304	9.28744	0.0016003	9.34163	9.23326	0.00154131	0.00166155	0.0203073	*	C9	D9	28.3785	28.3847	28.3816	0.00436854	11	NF	2
A4	B4	29.7006	29.789	29.7448	0.0625062	3.52857	0.0866549	3.48438	3.57277	0.0893508	0.0840404			C10	D10	26.2179	26.2145	26.2162	0.0024309	4	MPNST
A5	B5	38.6	38.6077	38.6039	0.00545576	4.77778	0.036454	4.77392	4.78164	0.0365516	0.0363566	0.0299003	*	C11	D11	33.9994	33.6528	33.8261	0.245099	5	NF	3
A6	B6	32.3334	32.214	32.2737	0.0844518	1.63849	0.321193	1.69821	1.57877	0.308169	0.334766			C12	D12	30.5217	30.7488	30.6352	0.16058	6	MPNST
A7	B7	35.5857	35.5343	35.56	0.0363447	6.92922	0.00820532	6.95492	6.90353	0.00806045	0.0083528	0.0110335	*	E1	F1	28.6104	28.6512	28.6308	0.0288233	9	NF	4
A8	B8	26.5306	26.5693	26.5499	0.027368	3.76479	0.0735676	3.74543	3.78414	0.0745611	0.0725874			E2	F2	22.6641	22.9061	22.7851	0.171124	13	MPNST
A9	B9	37.668	37.7008	37.6844	0.0231772	9.254	0.00163783	9.23761	9.27038	0.00165654	0.00161933	0.00455037	*	E3	F3	28.4942	28.3666	28.4304	0.0902253	10	NF	5
A10	B10	33.0422	33.0644	33.0533	0.0157465	6.36829	0.0121047	6.35716	6.37943	0.0121984	0.0120116			E4	F4	26.6657	26.7043	26.685	0.0272987	12	MPNST
A11	B11	39.1	39.1111	39.1056	0.00786453	8.32824	0.00311136	8.32268	8.3338	0.00312338	0.00309939	0.00207083		E5	F5	30.8105	30.7442	30.7773	0.0468767	18	NF	6
A12	B12	35.006	35.0167	35.0113	0.00752736	7.86503	0.00428934	7.85971	7.87035	0.00430519	0.00427354			E6	F6	27.3205	26.9721	27.1463	0.246352	15	MPNST
C1	D1	36.6532	36.6807	36.6669	0.0194565	8.75817	0.00230956	8.74441	8.77192	0.00233169	0.00228764	0.0186168	*	E7	F7	27.9021	27.9154	27.9088	0.0093733	17	NF	7
C2	D2	30.9257	31.0077	30.9667	0.0579995	4.19191	0.0547156	4.15089	4.23292	0.0562933	0.053182			E8	F8	26.58	26.9696	26.7748	0.27546	16	MPNST
C3	D3	38.4	38.4804	38.4402	0.0568703	11.1682	0.000434534	11.128	11.2085	0.000446816	0.000422589	0.0175	*	E9	F9	27.281	27.2629	27.272	0.0127647	20	NF	8
C4	D4	28.8468	28.7686	28.8077	0.0552953	4.05758	0.0600545	4.09668	4.01849	0.0584487	0.0617043			E10	F10	24.7171	24.7832	24.7502	0.0467726	19	MPNST
C5	D5	35.3219	35.3704	35.3462	0.0342645	6.67745	0.00976981	6.65323	6.70168	0.00993527	0.00960711	0.0102303	*	E11	F11	28.6645	28.673	28.6687	0.00600711	22	NF	9
C6	D6	31.7478	31.723	31.7354	0.0175493	4.53998	0.0429864	4.55239	4.52757	0.0426182	0.0433577			E12	F12	27.1557	27.2351	27.1954	0.0561285	21	MPNST
G3	Undetermined													H3	Undetermined

## Sheet: Fresh frozen
sample		BRD4								PPIA
code		well	duplo well	ct	duplo ct	avg	stdev	delta ct	rel expr	well	duplo well	ct	duplo ct	avg	stdev
MPNST-1		A1	B1	21.6602	21.7053	21.6827	0.0319426	3.14263	0.113233	C11	D11	18.5459	18.5343	18.5401	0.0082419
MPNST-2		A2	B2	21.2668	21.1508	21.2088	0.0820171	2.5491	0.170862	C12	D12	18.6566	18.6628	18.6597	0.0044035
MPNST-4		A3	B3	23.5094	23.5478	23.5286	0.0271076	3.64462	0.0799579	E1	F1	19.8323	19.9356	19.884	0.0730213
MPNST-5		A4	B4	22.853	22.761	22.807	0.0650275	4.23317	0.0531726	E2	F2	18.5468	18.6009	18.5738	0.0381925
MPNST-10		A5	B5	21.5626	21.6032	21.5829	0.0287121	2.79788	0.143798	E3	F3	18.7409	18.8291	18.785	0.0623625
MPNST-14		A6	B6	22.2634	22.2221	22.2428	0.0292007	3.41083	0.0940237	E4	F4	18.8242	18.8396	18.8319	0.0109002
MPNST-15		A7	B7	27.3451	27.269	27.3071	0.0538616	2.91221	0.132843	E5	F5	24.3864	24.4033	24.3948	0.0118885
MPNST-17		A8	B8	22.7145	22.6819	22.6982	0.0230088	4.07509	0.0593302	E6	F6	18.6771	18.5691	18.6231	0.0763229
MPNST-18		A9	B9	22.7591	22.7427	22.7509	0.0115381	4.04024	0.060781	E7	F7	18.7196	18.7017	18.7107	0.0126468
MPNST-20		A10	B10	24.2565	24.275	24.2658	0.0131435	3.5851	0.0833254	E8	F8	20.6973	20.664	20.6807	0.0235388
MPNST-21		A11	B11	28.0515	28.2919	28.1717	0.169955	3.75401	0.0741193	E9	F9	24.4245	24.4109	24.4177	0.00960371
NF-6		A12	B12	18.887	20.894	19.8905	1.41919	-1.07352	2.10456	E10	F10	20.9537	20.9744	20.964	0.0146611
NF-7		C1	D1	22.9671	22.9035	22.9353	0.0449441	3.3891	0.0954509	E11	F11	19.5076	19.5848	19.5462	0.0545603
NF-9		C2	D2	22.4799	22.4878	22.4838	0.00560789	3.12651	0.114506	E12	F12	19.3521	19.3625	19.3573	0.00733692
NF-11		C3	D3	23.041	23.0651	23.0531	0.0169842	3.78164	0.0727129	G1	H1	19.2226	19.3202	19.2714	0.0689644
NF-12		C4	D4	22.7396	22.7032	22.7214	0.025748	3.84748	0.0694692	G2	H2	18.8837	18.8642	18.8739	0.0137918
NF-13		C5	D5	23.2471	23.2321	23.2396	0.0106008	3.14449	0.113088	G3	H3	20.1133	20.0769	20.0951	0.0257035
NF-16		C6	D6	23.1101	23.0966	23.1033	0.00953315	4.28689	0.0512292	G4	H4	18.8175	18.8154	18.8164	0.00147413
atyp-NF-3		C7	D7	23.2038	23.202	23.2029	0.00128099	3.6743	0.0783296	G5	H5	19.4859	19.5713	19.5286	0.0603772
atyp-NF-8		C8	D7	22.3345	22.3573	22.3459	0.0160657	3.14844	0.112778	G6	H6	19.2166	19.1783	19.1975	0.0271237
atyp-NF-19		C9	D9	25.0275	Undetermined	25.0275	#DIV/0!	2.67297	0.156803	G7	H7	22.2897	22.4195	22.3546	0.0917695
atyp-NF-22		C10	D10	18.2757	20.0796	19.1777	1.27562	-0.428308	1.34565	G8	H8	19.605	19.6069	19.606	0.00130824
sample		EZH2								PPIA
code		well	duplo well	ct	duplo ct	avg	stdev	delta ct	rel expr	well	duplo well	ct	duplo ct	avg	stdev
MPNST-1		A1	B1	22.9972	23.0149	23.006	0.012493	4.46592	0.0452505	C11	D11	18.5459	18.5343	18.5401	0.0082419
MPNST-2		A2	B2	23.6855	23.5847	23.6351	0.071245	4.97539	0.0317877	C12	D12	18.6566	18.6628	18.6597	0.0044035
MPNST-4		A3	B3	26.2937	26.238	26.2658	0.0394095	6.38185	0.0119915	E1	F1	19.8323	19.9356	19.884	0.0730213
MPNST-5		A4	B4	25.1064	25.1404	25.1234	0.0240824	6.54957	0.0106754	E2	F2	18.5468	18.6009	18.5738	0.0381925
MPNST-10		A5	B5	24.4312	24.294	24.3626	0.0970537	5.57757	0.0209403	E3	F3	18.7409	18.8291	18.785	0.0623625
MPNST-14		A6	B6	24.8343	24.8821	24.8582	0.0338019	6.02627	0.0153431	E4	F4	18.8242	18.8396	18.8319	0.0109002
MPNST-15		A7	B7	31.4527	31.559	31.5059	0.07519	7.11103	0.0072338	E5	F5	24.3864	24.4033	24.3948	0.0118885
MPNST-17		A8	B8	24.3729	24.3776	24.3753	0.00335421	5.75214	0.0185538	E6	F6	18.6771	18.5691	18.6231	0.0763229
MPNST-18		A9	B9	25.495	25.4943	25.4946	0.000477601	6.78398	0.00907439	E7	F7	18.7196	18.7017	18.7107	0.0126468
MPNST-20		A10	B10	24.8536	21.6755	23.2645	2.24727	2.58389	0.166791	E8	F8	20.6973	20.664	20.6807	0.0235388
MPNST-21		A11	B11	30.616	30.7081	30.662	0.0651098	6.24434	0.0131907	E9	F9	24.4245	24.4109	24.4177	0.00960371
NF-6		A12	B12	30.2621	30.1418	30.2019	0.0850692	9.23787	0.00165624	E10	F10	20.9537	20.9744	20.964	0.0146611
NF-7		C1	D1	26.437	26.4772	26.4571	0.0284317	6.9109	0.00831018	E11	F11	19.5076	19.5848	19.5462	0.0545603
NF-9		C2	D2	26.6755	26.6748	26.6752	0.000515203	7.31784	0.00626773	E12	F12	19.3521	19.3625	19.3573	0.00733692
NF-11		C3	D3	27.0272	27.0211	27.0241	0.00429534	7.75272	0.0046366	G1	H1	19.2226	19.3202	19.2714	0.0689644
NF-12		C4	D4	27.7698	27.7111	27.7404	0.0414604	8.8665	0.00214249	G2	H2	18.8837	18.8642	18.8739	0.0137918
NF-13		C5	D5	29.3489	29.4306	29.3898	0.0577918	9.29465	0.00159232	G3	H3	20.1133	20.0769	20.0951	0.0257035
NF-16		C6	D6	27.0517	27.0373	27.0445	0.0102107	8.2281	0.003335	G4	H4	18.8175	18.8154	18.8164	0.00147413
atyp-NF-3		C7	D7	27.7005	27.8054	27.7529	0.0741838	8.22429	0.00334381	G5	H5	19.4859	19.5713	19.5286	0.0603772
atyp-NF-8		C8	D8	27.2663	27.4034	27.3349	0.0969512	8.1374	0.00355139	G6	H6	19.2166	19.1783	19.1975	0.0271237
atyp-NF-19		C9	D9	30.3151	30.3294	30.3222	0.0100918	7.96765	0.00399482	G7	H7	22.2897	22.4195	22.3546	0.0917695
atyp-NF-22		C10	D10	28.3136	28.3611	28.3374	0.0336077	8.73142	0.00235277	G8	H8	19.605	19.6069	19.606	0.00130824
sample		TOP2A								PPIA
code		well	duplo well	ct	duplo ct	avg	stdev	delta ct	rel expr	well	duplo well	ct	duplo ct	avg	stdev
MPNST-1		A1	B1	21.603	21.5368	21.5699	0.0468484	3.02981	0.122444	C11	D11	18.5459	18.5343	18.5401	0.0082419
MPNST-2		A2	B2	21.4688	21.4219	21.4454	0.0331955	2.78564	0.145024	C12	D12	18.6566	18.6628	18.6597	0.0044035
MPNST-4		A3	B3	25.0929	25.0883	25.0906	0.00322754	5.20664	0.0270797	E1	F1	19.8323	19.9356	19.884	0.0730213
MPNST-5		A4	B4	23.2141	23.315	23.2645	0.0713044	4.69069	0.0387223	E2	F2	18.5468	18.6009	18.5738	0.0381925
MPNST-10		A5	B5	21.8588	21.8076	21.8332	0.0361789	3.04814	0.120898	E3	F3	18.7409	18.8291	18.785	0.0623625
MPNST-14		A6	B6	22.7683	22.7804	22.7744	0.0085049	3.94242	0.0650448	E4	F4	18.8242	18.8396	18.8319	0.0109002
MPNST-15		A7	B7	29.6969	29.6359	29.6664	0.043188	5.27154	0.0258885	E5	F5	24.3864	24.4033	24.3948	0.0118885
MPNST-17		A8	B8	22.5045	22.4848	22.4946	0.0139644	3.87152	0.0683216	E6	F6	18.6771	18.5691	18.6231	0.0763229
MPNST-18		A9	B9	23.778	23.7247	23.7513	0.0376813	5.04066	0.0303816	E7	F7	18.7196	18.7017	18.7107	0.0126468
MPNST-20		A10	B10	24.7041	24.6846	24.6944	0.0137392	4.01371	0.0619089	E8	F8	20.6973	20.664	20.6807	0.0235388
MPNST-21		A11	B11	28.8869	28.9033	28.8951	0.0115739	4.47744	0.0448906	E9	F9	24.4245	24.4109	24.4177	0.00960371
NF-6		A12	B12	30.3082	30.5371	30.4226	0.161866	9.45861	0.00142127	E10	F10	20.9537	20.9744	20.964	0.0146611
NF-7		C1	D1	27.1407	27.1137	27.1272	0.0190341	7.58097	0.00522275	E11	F11	19.5076	19.5848	19.5462	0.0545603
NF-9		C2	D2	27.2532	27.2802	27.2667	0.0191205	7.90939	0.00415946	E12	F12	19.3521	19.3625	19.3573	0.00733692
NF-11		C3	D3	27.0687	27.193	27.1308	0.0878707	7.85942	0.00430604	G1	H1	19.2226	19.3202	19.2714	0.0689644
NF-12		C4	D4	29.3969	29.349	29.3729	0.0338761	10.499	0.000691014	G2	H2	18.8837	18.8642	18.8739	0.0137918
NF-13		C5	D5	29.2359	29.3335	29.2847	0.0689954	9.1896	0.0017126	G3	H3	20.1133	20.0769	20.0951	0.0257035
NF-16		C6	D6	27.6828	27.7211	27.7019	0.0270954	8.88549	0.00211446	G4	H4	18.8175	18.8154	18.8164	0.00147413
atyp-NF-3		C7	D7	27.5832	27.4889	27.5361	0.066681	8.00744	0.00388615	G5	H5	19.4859	19.5713	19.5286	0.0603772
atyp-NF-8		C8	D8	27.4379	27.4057	27.4218	0.0228111	8.22435	0.00334368	G6	H6	19.2166	19.1783	19.1975	0.0271237
atyp-NF-19		C9	D9	29.663	29.8804	29.7717	0.153691	7.41714	0.00585083	G7	H7	22.2897	22.4195	22.3546	0.0917695
atyp-NF-22		C10	D10	27.594	27.6381	27.616	0.0312086	8.01009	0.00387903	G8	H8	19.605	19.6069	19.606	0.00130824

## Sheet: Cell lines
sample		BRD4								EZH2								PPIA						TOP2A								PPIA
code	cell line	well	duplo well	ct	duplo ct	avg	stdev	delta ct	rel expr	well	duplo well	ct	duplo ct	avg	stdev	delta ct	rel expr	well	duplo well	ct	duplo ct	avg	stdev	well	duplo well	ct	duplo ct	avg	stdev	delta ct	rel expr	well	duplo well	ct	duplo ct	avg	stdev
2	HS53T	A2	B2	22.1926	22.1709	22.1818	0.0152923	3.95658	0.0644097	C6	D6	25.5859	25.5874	25.5867	0.00110529	7.36148	0.00608099	E2	F2	18.1903	18.2601	18.2252	0.0493435	A2	B2	23.29	23.2814	23.2857	0.00611031	4.79301	0.0360713	A10	B10	18.6223	18.3631	18.4927	0.183265
7	26T	A7	B7	21.221	21.203	21.212	0.0127411	4.23817	0.0529886	C11	D11	23.1472	23.1371	23.1422	0.00717384	6.16834	0.0139041	E7	F7	16.9757	16.9719	16.9738	0.00273246	A7	B7	21.8407	21.8827	21.8617	0.0297172	4.89219	0.0336747	C3	D3	16.9797	16.9593	16.9695	0.0144239
1	SNF96.2	A1	B1	21.4251	21.4265	21.4258	0.000969121	4.36491	0.0485324	C5	D5	22.7623	22.7719	22.7671	0.00676971	5.70627	0.0191532	E1	F1	16.8427	17.2791	17.0609	0.308581	A1	B1	23.3099	23.3137	23.3118	0.00271898	6.25164	0.0131241	A9	B9	17.0091	17.1113	17.0602	0.0722714
6	88-14	A6	B6	21.4205	21.359	21.3898	0.0434699	4.46181	0.0453797	C10	D10	22.5442	22.5589	22.5515	0.0103701	5.62358	0.020283	E6	F6	17.0733	16.7826	16.928	0.205532	A6	B6	23.1462	23.1504	23.1483	0.0029557	6.27613	0.0129031	C2	D2	16.7994	16.9448	16.8721	0.102786
4	T265	A4	B4	21.6137	21.6443	21.629	0.0216129	4.4435	0.0459594	C8	D8	22.2934	22.2554	22.2744	0.026916	5.08892	0.0293821	E4	F4	17.1741	17.1969	17.1855	0.016059	A4	B4	22.7968	22.7752	22.786	0.0152979	5.44145	0.0230123	A12	B12	17.3554	17.3337	17.3445	0.0153178
5	90-8TL	A5	B5	20.5697	20.626	20.5979	0.0398176	2.3089	0.201814	C9	D9	23.2897	23.298	23.2939	0.00585076	5.0049	0.031144	E5	F5	18.3374	18.2406	18.289	0.0684586	A5	B5	21.582	21.5867	21.5844	0.00326919	3.1344	0.113881	C1	D1	18.4469	18.453	18.45	0.00430432
9	NFW	G7	Undetermined							G10	Undetermined							H10	Undetermined					G7	Undetermined							H10	Undetermined
																									TOP2A measurment was done in a separate expeirment therefore we have included PPIA again in order to have the proper normalization procedure
